# Supplementary material for: Encyclia inopinata (Orchidaceae, Laeliinae) a new species from Mexico
Source: PhytoKeys. 2016 Jan 12;(58):87–95. doi: 10.3897/phytokeys.58.6479 (PMC4743017; doi:10.3897/phytokeys.58.6479)
Supplement: XML Treatment for Encyclia inopinata [file phytokeys.58.6479-treatment1.xml]

<!DOCTYPE tp:taxon-treatment
  PUBLIC "-//TaxonX//DTD Taxonomic Treatment Publishing DTD v0 20100105//EN" "tax-treatment-NSO.dtd">
<tp:taxon-treatment xmlns:tp="http://www.plazi.org/taxpub"><tp:treatment-meta><kwd-group><label>Taxon classification</label><kwd><named-content content-type="kingdom">Plantae</named-content></kwd><kwd><named-content content-type="order">Asparagales</named-content></kwd><kwd><named-content content-type="family">Orchidaceae</named-content></kwd></kwd-group><mixed-citation publication-type="journal"><person-group><name><surname>Leopardi-Verde</surname><given-names>Carlos L.</given-names></name><name><surname>Carnevali</surname><given-names>German</given-names></name><name><surname>Romero-González</surname><given-names>Gustavo A.</given-names></name></person-group><article-title><italic><tp:taxon-name><tp:taxon-name-part taxon-name-part-type="genus">Encyclia</tp:taxon-name-part> <tp:taxon-name-part taxon-name-part-type="species">inopinata</tp:taxon-name-part></tp:taxon-name></italic> (<tp:taxon-name><tp:taxon-name-part taxon-name-part-type="family">Orchidaceae</tp:taxon-name-part></tp:taxon-name>, <tp:taxon-name><tp:taxon-name-part taxon-name-part-type="subtribe">Laeliinae</tp:taxon-name-part></tp:taxon-name>) a new species from Mexico</article-title><source>PhytoKeys</source><day>12</day><month>1</month><year>2016</year><volume>2016</volume><issue>58</issue><fpage>87</fpage><lpage>95</lpage><pub-id pub-id-type="doi">10.3897/phytokeys.58.6479</pub-id></mixed-citation></tp:treatment-meta><tp:nomenclature><tp:taxon-name>
            <tp:taxon-name-part taxon-name-part-type="genus">Encyclia</tp:taxon-name-part>
            <tp:taxon-name-part taxon-name-part-type="species">inopinata</tp:taxon-name-part>
            <object-id xmlns:xlink="http://www.w3.org/1999/xlink" content-type="ipni" xlink:type="simple">urn:lsid:ipni.org:names:77151882-1</object-id>
          </tp:taxon-name><tp:taxon-authority>Leopardi, Carnevali &amp; G.A.Romero</tp:taxon-authority><tp:taxon-status xmlns:xlink="http://www.w3.org/1999/xlink" xlink:type="simple">sp. nov.</tp:taxon-status><xref ref-type="fig" rid="F1">Figures 1</xref><xref ref-type="fig" rid="F2">, 2</xref></tp:nomenclature><tp:treatment-sec sec-type="Type"><title>Type.</title><p>MEXICO. <bold>Oaxaca</bold>: Distrito de Tlaxiaco, Municipio de Santiago de Yosondúa, 2.8 km. al SSE en línea recta (4-5 mm. por carretera) de Santiago de Yosondúa por la vía a Yerba Santa, <named-content xmlns:xlink="http://www.w3.org/1999/xlink" content-type="dwc:verbatimCoordinates" xlink:type="simple">16°49'18.26"N, 97°35'11.63"W</named-content>, 1267 m, 24/VI/2010, <italic>G. Carnevali &amp; C. Leopardi 7139</italic> (Holotype <named-content xmlns:xlink="http://www.w3.org/1999/xlink" content-type="dwc:institutional_code" xlink:type="simple">CICY</named-content>; isotypes <named-content xmlns:xlink="http://www.w3.org/1999/xlink" content-type="dwc:institutional_code" xlink:type="simple">AMES</named-content>, <named-content xmlns:xlink="http://www.w3.org/1999/xlink" content-type="dwc:institutional_code" xlink:type="simple">AMO</named-content>).</p></tp:treatment-sec><tp:treatment-sec sec-type="Diagnosis"><title>Diagnosis.</title><p>
            <italic><tp:taxon-name><tp:taxon-name-part taxon-name-part-type="genus">Encyclia</tp:taxon-name-part> <tp:taxon-name-part taxon-name-part-type="species">inopinata</tp:taxon-name-part></tp:taxon-name></italic> is similar to <italic><tp:taxon-name><tp:taxon-name-part taxon-name-part-type="genus">Encyclia</tp:taxon-name-part> <tp:taxon-name-part taxon-name-part-type="species">diota</tp:taxon-name-part></tp:taxon-name></italic>, but it can be distinguished by its flowers with longer and narrower sepals (1.8±0.1 × 0.63±0.03 cm in <italic><tp:taxon-name><tp:taxon-name-part taxon-name-part-type="genus">Encyclia</tp:taxon-name-part> <tp:taxon-name-part taxon-name-part-type="species">inopinata</tp:taxon-name-part></tp:taxon-name></italic> versus 1.48±0.14 × 0.65±0.06 cm in <italic><tp:taxon-name><tp:taxon-name-part taxon-name-part-type="genus">Encyclia</tp:taxon-name-part> <tp:taxon-name-part taxon-name-part-type="species">diota</tp:taxon-name-part></tp:taxon-name></italic>) and petals (1.7±0.05 × 0.59±0.05 cm in <italic><tp:taxon-name><tp:taxon-name-part taxon-name-part-type="genus">Encyclia</tp:taxon-name-part> <tp:taxon-name-part taxon-name-part-type="species">inopinata</tp:taxon-name-part></tp:taxon-name></italic> vs. 1.36±0.19 × 0.81±0.13 cm in <italic><tp:taxon-name><tp:taxon-name-part taxon-name-part-type="genus">Encyclia</tp:taxon-name-part> <tp:taxon-name-part taxon-name-part-type="species">diota</tp:taxon-name-part></tp:taxon-name></italic>), and the labellum with narrow lateral lobes (0.18±0.02 in <italic><tp:taxon-name><tp:taxon-name-part taxon-name-part-type="genus">Encyclia</tp:taxon-name-part> <tp:taxon-name-part taxon-name-part-type="species">inopinata</tp:taxon-name-part></tp:taxon-name></italic> vs. 0.41±0.10 cm in <italic><tp:taxon-name><tp:taxon-name-part taxon-name-part-type="genus">Encyclia</tp:taxon-name-part> <tp:taxon-name-part taxon-name-part-type="species">diota</tp:taxon-name-part></tp:taxon-name></italic>). Other characters that differentiate these two species are the coriaceous sepals, pink callus, and white anther of <italic><tp:taxon-name><tp:taxon-name-part taxon-name-part-type="genus">Encyclia</tp:taxon-name-part> <tp:taxon-name-part taxon-name-part-type="species">inopinata</tp:taxon-name-part></tp:taxon-name></italic> (versus fleshy-leathery sepals, white callus, and yellow anther of <italic><tp:taxon-name><tp:taxon-name-part taxon-name-part-type="genus">Encyclia</tp:taxon-name-part> <tp:taxon-name-part taxon-name-part-type="species">diota</tp:taxon-name-part></tp:taxon-name></italic>).</p></tp:treatment-sec><tp:treatment-sec sec-type="Description"><title>Description.</title><p>Epiphytic <italic>herb</italic>, 30–42 cm tall, up to 80–90 cm including the inflorescence. Rhizome short and fibrous. <italic><tp:taxon-name><tp:taxon-name-part taxon-name-part-type="genus">Pseudobulbs</tp:taxon-name-part></tp:taxon-name></italic> 5.0–8.0 × 3.9–4.5 cm, clustered, ovoid to pyriform, apically 2–3-leaved, green and smooth when young, covered with papery sheaths that eventually defibrate and disintegrate, when old sometimes stained with maroon or purple. <italic>Leaves</italic> 34–38 × 2.8–3.5 cm, linear-oblong to oblong-ligulate, subacute, coriaceous, conduplicate at the base, dark green to purple tinged with central nerve marked mainly on abaxial face. <italic>Inflorescence</italic> 60–90 cm long, terminal, erect, <!--PageBreak-->racemose or paniculated, when panicles with 3–5 branches of 2.6–11 cm long, each branch with 3–8 flowers, the entire inflorescence with up to 50 flowers; peduncle slender but strong, smooth, usually green, with adppressed sheaths of 0.9–1.4 cm long, that become smaller toward the apex; bracts inconspicuous, triangular of 0.2–0.5 cm long; pedicellate ovary 1.3–1.7 cm long, smooth. <italic>Flowers</italic> resupinate, showy, 3.0–3.4 cm diameter (between the tips of the petals); sepals and petals coriaceous, bronze-green, veins marked with dark purple lines; labellum green towards the base and pale, dull yellow-green toward the apex, with reddish-brown lines, the central lobe with well developed keels that reach the apex, of these the most conspicuous is the central one, lateral lobes with reddish brown lines that extend almost to the apex, lateral lobes free of the central lobe, pale pink callus; column creamy white with reddish-brown spots and lines; sepals similar, oblanceolate, acute, the laterals oblique, dorsal sepal 1.7–1.9 × 0.60–0.65 cm, lateral sepals 1.7–1.9 × 0.60–0.65 cm; petals 1.65–1.73 × 0.57–0.60 cm, obovate-spatulate to narrowly obovate-spatulate, with a conspicuous claw towards the base of 0.64–0.68 × 0.10–0.16 cm, acute to acuminate. <italic>Labellum</italic> 1.25–1.35 × <!--PageBreak-->0.9–1.1 cm, 3-lobulate, free of the column except at the base, central lobe 0.5–0.7 × 0.6–0.8 cm, ovate, shortly acuminate; lateral lobes 0.80–0.90 cm long, 0.17–0.20 cm wide in the middle portion and 0.4–0.5 cm wide in the portion that lies between the base of the labellum and which separates within the central lobe, oblong, rounded towards the apex, separated of the central lobe by a sinus of ca. 0.1 cm width; in natural position lateral lobes are reflexed at the apex, and embrace the column; callus 0.45–0.49 × 0.24–0.28 cm, sub-rhombic, hirsute, consisting of two keels separated by a conspicuous sulcus, which widens slightly and forms a fovea, these keels converge towards the apex of the callus extending into the blade of the central lobe of the labellum as a keel that reaches the apex. <italic>Column</italic> 0.6–0.7 × 0.2–0.3 cm, semi-cylindrical, straight, ventral outline slightly clavate, wingless; anther 0.18–0.22 × 0.18–0.22 cm, white; pollinia 4, yellow, separated into groups of two, yellow caudicles; stigmatic surface 0.23–0.29 × 0.19–0.24 cm, subquadrate; rostellum 0.060–0.064 × 0.149–0.153 cm, semicircular. <italic><tp:taxon-name><tp:taxon-name-part taxon-name-part-type="genus">Capsule</tp:taxon-name-part></tp:taxon-name></italic> not seen (Figure <xref ref-type="fig" rid="F1">1 A–J</xref>).</p><fig id="F1" position="float" orientation="portrait"><label>Figure 1.</label><caption><p>
          <italic><tp:taxon-name><tp:taxon-name-part taxon-name-part-type="genus">Encyclia</tp:taxon-name-part> <tp:taxon-name-part taxon-name-part-type="species">inopinata</tp:taxon-name-part></tp:taxon-name></italic>. <bold>A</bold> Flower in frontal view <bold>B</bold> Perianth <bold>C</bold> Spread labellum <bold>D−F</bold> Column and labellum, in natural position, in dorsal (<bold>D</bold>) lateral (<bold>E</bold>) and ventral (<bold>F</bold>) views <bold>G–H</bold> Column in ventral (<bold>G</bold>) and lateral (<bold>H</bold>) views <bold>I</bold> Anther <bold>J</bold> Pedicellate ovary. Based on the holotype.</p></caption><graphic xmlns:xlink="http://www.w3.org/1999/xlink" xlink:href="phytokeys-058-087-g001.jpg" position="float" orientation="portrait" xlink:type="simple" id="oo_72824.jpg"/></fig></tp:treatment-sec><tp:treatment-sec sec-type="Additional specimens examined"><title>Additional specimens examined.</title><p>MEXICO. <bold>Oaxaca</bold>: El Llano, IV/1964, <italic>Miller</italic> sub <italic>G. Pollard E-34</italic> (<named-content xmlns:xlink="http://www.w3.org/1999/xlink" content-type="dwc:institutional_code" xlink:type="simple">AMO</named-content>; card); km. 230 Puerto Escondido Highway to Oaxaca, V/1964, <italic>G. Pollard E-45</italic> (<named-content xmlns:xlink="http://www.w3.org/1999/xlink" content-type="dwc:institutional_code" xlink:type="simple">AMO</named-content>; card); km. 154 Puerto Escondido Highway, 28/I/1969, <italic>G. Pollard E-209-D</italic> (<named-content xmlns:xlink="http://www.w3.org/1999/xlink" content-type="dwc:institutional_code" xlink:type="simple">AMO</named-content>; card); Municipio San Juan Cacahuatepec, ca. 10.5 km north of San Juan Cacahuatepec, 15/III/1967, <italic>G. Pollard E-209-C</italic> (<named-content xmlns:xlink="http://www.w3.org/1999/xlink" content-type="dwc:institutional_code" xlink:type="simple">AMO</named-content>; card).</p></tp:treatment-sec><tp:treatment-sec sec-type="Distribution and ecology"><title>Distribution and ecology.</title><p>
            <italic><tp:taxon-name><tp:taxon-name-part taxon-name-part-type="genus">Encyclia</tp:taxon-name-part> <tp:taxon-name-part taxon-name-part-type="species">inopinata</tp:taxon-name-part></tp:taxon-name></italic> has been reported only from Oaxaca state near the pacific slope from north of Puerto Escondido to north of San Juan Cacauatepec (near the border with the Guerrero state) in deciduous forest, ca. 1200 m <!--PageBreak-->(Figure <xref ref-type="fig" rid="F2">2</xref>). It usually grows as a lithophyte. This species appears to be rare. It blooms between March and July.</p><fig id="F2" position="float" orientation="portrait"><label>Figure 2.</label><caption><p>Distribution of species of the <italic><tp:taxon-name><tp:taxon-name-part taxon-name-part-type="genus">Encyclia</tp:taxon-name-part> <tp:taxon-name-part taxon-name-part-type="species">diota</tp:taxon-name-part></tp:taxon-name></italic> complex. The color bar in the right side represents the altitude in meters.</p></caption><graphic xmlns:xlink="http://www.w3.org/1999/xlink" xlink:href="phytokeys-058-087-g002.jpg" position="float" orientation="portrait" xlink:type="simple" id="oo_72825.jpg"/></fig></tp:treatment-sec><tp:treatment-sec sec-type="Etymology"><title>Etymology.</title><p>From the Latin <italic>inopinatus</italic>, unexpected, in reference to the surprise that we felt when first seeing the new species in bloom and realizing that it was an undescribed species in the <italic><tp:taxon-name><tp:taxon-name-part taxon-name-part-type="genus">Encyclia</tp:taxon-name-part> <tp:taxon-name-part taxon-name-part-type="species">diota</tp:taxon-name-part></tp:taxon-name></italic> complex.</p></tp:treatment-sec><tp:treatment-sec sec-type="Comments"><title>Comments.</title><p>
            <xref ref-type="bibr" rid="B2">Dressler and Pollard (1974</xref>: 130) suggested that a population of <italic><tp:taxon-name><tp:taxon-name-part taxon-name-part-type="genus">Encyclia</tp:taxon-name-part> <tp:taxon-name-part taxon-name-part-type="species">aenicta</tp:taxon-name-part></tp:taxon-name></italic> in Oaxaca “tend[s] to have longer and wider lateral lobes and also tends to be more yellowish in color, suggesting, some hybridization with <italic><tp:taxon-name><tp:taxon-name-part taxon-name-part-type="genus">Encyclia</tp:taxon-name-part> <tp:taxon-name-part taxon-name-part-type="species">diota</tp:taxon-name-part></tp:taxon-name></italic>.” These authors implied that, size-wise, this entity was more similar to <italic><tp:taxon-name><tp:taxon-name-part taxon-name-part-type="genus">Encyclia</tp:taxon-name-part> <tp:taxon-name-part taxon-name-part-type="species">aenicta</tp:taxon-name-part></tp:taxon-name></italic> than to <italic><tp:taxon-name><tp:taxon-name-part taxon-name-part-type="genus">Encyclia</tp:taxon-name-part> <tp:taxon-name-part taxon-name-part-type="species">diota</tp:taxon-name-part></tp:taxon-name></italic>. The locality and characters showed by <xref ref-type="bibr" rid="B2">Dressler and Pollard (1974</xref>: 130) strongly suggests that they were referring to a population of what is here proposed as <italic><tp:taxon-name><tp:taxon-name-part taxon-name-part-type="genus">Encyclia</tp:taxon-name-part> <tp:taxon-name-part taxon-name-part-type="species">inopinata</tp:taxon-name-part></tp:taxon-name></italic>. Another source containing information about an entity similar to <italic><tp:taxon-name><tp:taxon-name-part taxon-name-part-type="genus">Encyclia</tp:taxon-name-part> <tp:taxon-name-part taxon-name-part-type="species">inopinata</tp:taxon-name-part></tp:taxon-name></italic> is the “Notes on <italic><tp:taxon-name><tp:taxon-name-part taxon-name-part-type="genus">Encyclia</tp:taxon-name-part></tp:taxon-name></italic>”, and unpublished manuscript of G. Pollard (housed at the <named-content xmlns:xlink="http://www.w3.org/1999/xlink" content-type="dwc:institutional_code" xlink:type="simple">AMO</named-content> library). Tome 4 (“N to O”), page 69, describes a specimen that matches well our concept of <italic><tp:taxon-name><tp:taxon-name-part taxon-name-part-type="genus">Encyclia</tp:taxon-name-part> <tp:taxon-name-part taxon-name-part-type="species">inopinata</tp:taxon-name-part></tp:taxon-name></italic>. This manuscript also has additional cards (E-34 y E-45, p. 70 and 72 respectively) and pictures (p. 71) showing specimens that, again, match well the new species proposed herein.</p><p>Hybridization, most likely, has played an important role in the evolution and diversification of <italic><tp:taxon-name><tp:taxon-name-part taxon-name-part-type="genus">Encyclia</tp:taxon-name-part></tp:taxon-name></italic> (<xref ref-type="bibr" rid="B2">Dressler and Pollard 1974</xref>, <xref ref-type="bibr" rid="B3">Leopardi-Verde 2014</xref>). However, in this case, it is difficult to support the hypothesis of a cross between <italic><tp:taxon-name><tp:taxon-name-part taxon-name-part-type="genus">Encyclia</tp:taxon-name-part> <tp:taxon-name-part taxon-name-part-type="species">diota</tp:taxon-name-part></tp:taxon-name></italic> and <italic><tp:taxon-name><tp:taxon-name-part taxon-name-part-type="genus">Encyclia</tp:taxon-name-part> <tp:taxon-name-part taxon-name-part-type="species">aenicta</tp:taxon-name-part></tp:taxon-name></italic> as the origin of <italic><tp:taxon-name><tp:taxon-name-part taxon-name-part-type="genus">Encyclia</tp:taxon-name-part> <tp:taxon-name-part taxon-name-part-type="species">inopinata</tp:taxon-name-part></tp:taxon-name></italic> (<xref ref-type="bibr" rid="B2">Dressler and Pollard 1974</xref>: 130). We strongly reject this hypothesis considering that there is no contact zone between these taxa (Figure <xref ref-type="fig" rid="F2">2</xref>) <!--PageBreak-->and, in addition, the lack of morphological intermediacy between the hypothetical parents of such hybrid.</p><p>Finally, <italic><tp:taxon-name><tp:taxon-name-part taxon-name-part-type="genus">Encyclia</tp:taxon-name-part> <tp:taxon-name-part taxon-name-part-type="species">inopinata</tp:taxon-name-part></tp:taxon-name></italic> resembles <italic><tp:taxon-name><tp:taxon-name-part taxon-name-part-type="genus">Encyclia</tp:taxon-name-part> <tp:taxon-name-part taxon-name-part-type="species">diota</tp:taxon-name-part></tp:taxon-name></italic> in floral colors, but the texture and proportions of the flowers are very different (see diagnosis above). <italic><tp:taxon-name><tp:taxon-name-part taxon-name-part-type="genus">Encyclia</tp:taxon-name-part> <tp:taxon-name-part taxon-name-part-type="species">inopinata</tp:taxon-name-part></tp:taxon-name></italic> is also similar to <italic><tp:taxon-name><tp:taxon-name-part taxon-name-part-type="genus">Encyclia</tp:taxon-name-part> <tp:taxon-name-part taxon-name-part-type="species">insidiosa</tp:taxon-name-part></tp:taxon-name></italic>, an entity from Central America (ranges from Nicaragua to northern Guatemala). <italic><tp:taxon-name><tp:taxon-name-part taxon-name-part-type="genus">Encyclia</tp:taxon-name-part> <tp:taxon-name-part taxon-name-part-type="species">inopinata</tp:taxon-name-part></tp:taxon-name></italic> and <italic><tp:taxon-name><tp:taxon-name-part taxon-name-part-type="genus">Encyclia</tp:taxon-name-part> <tp:taxon-name-part taxon-name-part-type="species">insidiosa</tp:taxon-name-part></tp:taxon-name></italic> can be discriminated by the tendency of the second to have sepals and petals dirty ocher to chocolate, whereas in <italic><tp:taxon-name><tp:taxon-name-part taxon-name-part-type="genus">Encyclia</tp:taxon-name-part> <tp:taxon-name-part taxon-name-part-type="species">inopinata</tp:taxon-name-part></tp:taxon-name></italic> these structures are bronze-green. The anther in <italic><tp:taxon-name><tp:taxon-name-part taxon-name-part-type="genus">Encyclia</tp:taxon-name-part> <tp:taxon-name-part taxon-name-part-type="species">insidiosa</tp:taxon-name-part></tp:taxon-name></italic> is yellow whereas in <italic><tp:taxon-name><tp:taxon-name-part taxon-name-part-type="genus">Encyclia</tp:taxon-name-part> <tp:taxon-name-part taxon-name-part-type="species">inopinata</tp:taxon-name-part></tp:taxon-name></italic> it is white or creamy white. The sepals and petals in <italic><tp:taxon-name><tp:taxon-name-part taxon-name-part-type="genus">Encyclia</tp:taxon-name-part> <tp:taxon-name-part taxon-name-part-type="species">insidiosa</tp:taxon-name-part></tp:taxon-name></italic> are shorter than in <italic><tp:taxon-name><tp:taxon-name-part taxon-name-part-type="genus">Encyclia</tp:taxon-name-part> <tp:taxon-name-part taxon-name-part-type="species">inopinata</tp:taxon-name-part></tp:taxon-name></italic> (1.54–1.68 cm versus 1.7–1.9 cm). The labellum of <!--PageBreak--><italic><tp:taxon-name><tp:taxon-name-part taxon-name-part-type="genus">Encyclia</tp:taxon-name-part> <tp:taxon-name-part taxon-name-part-type="species">insidiosa</tp:taxon-name-part></tp:taxon-name></italic> and <italic><tp:taxon-name><tp:taxon-name-part taxon-name-part-type="genus">Encyclia</tp:taxon-name-part> <tp:taxon-name-part taxon-name-part-type="species">inopinata</tp:taxon-name-part></tp:taxon-name></italic> are similar in length, but in the former is wider (1.22–1.38 × 1.31–1.61 cm versus 1.25–1.35 × vs. 0.9–1.1 cm).</p></tp:treatment-sec><ref-list><ref id="B2"><mixed-citation xmlns:xlink="http://www.w3.org/1999/xlink" xlink:type="simple">
          <person-group><name name-style="western"><surname>Dressler</surname><given-names>RL</given-names></name><name name-style="western"><surname>Pollard</surname><given-names>GE</given-names></name></person-group> (<year>1974</year>) <source>The Genus <italic><tp:taxon-name><tp:taxon-name-part taxon-name-part-type="genus">Encyclia</tp:taxon-name-part></tp:taxon-name></italic> in Mexico</source>. <publisher-name>Asociación Mexicana de Orquideología, A.C.</publisher-name>, <publisher-loc>Mexico</publisher-loc>, <fpage>1</fpage>–<lpage>151</lpage>.</mixed-citation></ref><ref id="B3"><mixed-citation xmlns:xlink="http://www.w3.org/1999/xlink" xlink:type="simple">
          <person-group><name name-style="western"><surname>Leopardi-Verde</surname><given-names>C</given-names></name></person-group> (<year>2014</year>) <source>Sistemática y evolución del género <italic><tp:taxon-name><tp:taxon-name-part taxon-name-part-type="genus">Encyclia</tp:taxon-name-part></tp:taxon-name></italic> con énfasis en Megaméxico III</source>. <publisher-name>Centro de Investigación Científica de Yucatán, A.C.</publisher-name>, <publisher-loc>México</publisher-loc>.</mixed-citation></ref></ref-list></tp:taxon-treatment>
